# Supplementary material for: Effectiveness of Dynamic Brace in Posterior Tibial Translation in Acute PCL Lesion: A Pilot, Single Center Exploratory Study
Source: Healthcare (Basel). 2026 Apr 5;14(7):953. doi: 10.3390/healthcare14070953 (PMC13073838; doi:10.3390/healthcare14070953)
Supplement: Supplementary file 1 [file healthcare-14-00953-s001.zip]

Archive with 1 entries (1 files):
- healthcare-4117052-supplementary.xlsx
