# Supplementary material for: Effectiveness of Dynamic Brace in Posterior Tibial Translation in Acute PCL Lesion: A Pilot, Single Center Exploratory Study
Source: Healthcare (Basel). 2026 Apr 5;14(7):953. doi: 10.3390/healthcare14070953 (PMC13073838; doi:10.3390/healthcare14070953)
Supplement: Supplementary file 1 [file healthcare-14-00953-s001.zip › healthcare-4117052-supplementary.xlsx]

## Sheet: Foglio1
Patients	PCL 90	PCL STRESS 90	PCL-BRACE 90	PCL-BRACE STRESS 90
I operator
01 Patient	-1.89	9.1	-1.57	4.23
02 Patient	6.41	24.71	10.82	23.91
03 Patient	11.08	14.13	9.54	8.53
04 Patient	13.82	15.57	15.55	14.69
05 Patient	1.43	9.46	5.62	6.38
06 Patient	11.13	12.97	3.71	7.91
07 Patient	4.69	6.85	-3.58	5.81
08 Patient	6.85	9.9	2.69	2.29
09 Patient	15.37	15.69	6.74	14.73
10 Patient	12.43	14.6	8.23	11.81
11 Patient	7.28	12.31	5.37	7.28
II operator
01 Patient	-1	9.34	-2	3.59
02 Patient	4.34	26.21	11.36	26
03 Patient	16.2	19.83	12.77	12.83
04 Patient	20	21.16	15.67	13.98
05 Patient	8.58	17.53	3.92	4.58
06 Patient	8.53	10.47	4	10.96
07 Patient	1	10.04	-3	-1
08 Patient	5	10.92	0	0
09 Patient	13.84	20	9.78	11
10 Patient	11.23	15.12	8.03	10.78
11 Patient	8.01	13.65	5.74	6.59
III operator
01 Patient	-0.3	3.9	1	1
02 Patient	7.89	28.1	13.2	25.1
03 Patient	11.63	14.12	12.8	13.8
04 Patient	8.2	9.87	15.2	17.3
05 Patient	7.8	15.8	9.1	10.3
06 Patient	8.39	24.3	7.05	13.5
07 Patient	5.74	9.73	6.12	4.65
08 Patient	7.54	10.3	8.13	9.1
09 Patient	9.76	5.4	16.9	21.2
10 Patient	11.5	15.45	8.2	9.1
11 Patient	9.5	11.2	-8.1	3.21
